# Supplementary material for: Modulation of Fat Deposition–Gut Interactions in Obese Mice by Administrating with Nobiletin
Source: Genes (Basel). 2023 May 10;14(5):1062. doi: 10.3390/genes14051062 (PMC10217980; doi:10.3390/genes14051062)
Supplement: Supplementary file 1 [file genes-14-01062-s001.zip]

Archive with 1 entries (1 files):
- genes-2368843-supplementary.pdf
